# Supplementary material for: PRIESSTESS: interpretable, high-performing models of the sequence and structure preferences of RNA-binding proteins
Source: Nucleic Acids Res. 2022 Aug 26;50(19):e111. doi: 10.1093/nar/gkac694 (PMC9638913; doi:10.1093/nar/gkac694)
Supplement: gkac694_Supplemental_Files [file gkac694_supplemental_files.zip]

Archive with 2 entries (2 files):
- PRIESSTESS.Supplementary.Figures.pdf
- PRIESSTESS.Supplementary.Tables.xlsx
